# Supplementary material for: Human ribonuclease 1 serves as a secretory ligand of ephrin A4 receptor and induces breast tumor initiation
Source: Nat Commun. 2021 May 13;12:2788. doi: 10.1038/s41467-021-23075-2 (PMC8119676; doi:10.1038/s41467-021-23075-2)
Supplement: Supplementary file 4 — Source data. [file 41467_2021_23075_MOESM4_ESM.xlsx]

## Sheet: Fig 1d
Fig. 1d
	Tissue hRNase 1 (H-score)				GraphPad Prism program (version 8; Prism Software Inc., San Diego, USA)
	N	T					N	T
	100	150			Number of values		12	31
	100	250
	150	200			Minimum		16	30
	50	250			25% Percentile		35	40
	100	50			Median		40.5	46
	150	150			75% Percentile		48.25	53
	100	100			Maximum		52	75
	100	50			Range		36	45
	100	150
	150	100			Mean		39.5	46.81
	50	300			Std. Deviation		9.858	11.05
	150	150			Std. Error of Mean		2.846	1.984
		100
		250			Unpaired t test
		250			P value				0.0188
		150			P value summary				*
		100			Significantly different (P < 0.05)?				Yes
		150			One- or two-tailed P value?				Two-tailed
		100			t, df				t=2.446, df=41
		100
		200
		250
		200
		200
		250
		100
		100
		150
		150
		50
		200

## Sheet: Fig 1e
Fig. 1e
	Tissue hRNase 1 (H-score)					GraphPad Prism program (version 8; Prism Software Inc., San Diego, USA)
	Basal-like	Luminal A	Luminal B	HER2+				Basal-like	Luminal A	Luminal B	HER2+
	250	100	150	250		Number of values		3	4	15	9
	100	200	250	150
	50	250	200	150		Minimum		50	100	50	50
		250	50	100		25% Percentile		50	125	100	100
			150	100		Median		100	225	150	150
			100	100		75% Percentile		250	250	200	200
			100	150		Maximum		250	250	250	300
			150	300		Range		200	150	200	250
			100	50
			200			Mean		133.3	200	160	150
			200			Std. Deviation		104.1	70.71	57.32	79.06
			150			Std. Error of Mean		60.09	35.36	14.8	26.35
			250
			150			ANOVA summary
			200			F				0.6397
						P value				0.596
						P value summary				ns
						Significant diff. among means (P < 0.05)?				No
						R square				0.06636

## Sheet: Fig 1f
Fig. 1f
	Serum hRNase 1 (mg/ml)							GraphPad Prism program (version 8; Prism Software Inc., San Diego, USA)
	N	N	Mean (N)	T	T	Mean (T)				N	T
	1.07904	0.471516	0.775279	0.923902	0.949976	0.936939		Number of values		24	50
	1.15205	0.527576	0.839813	0.365916	0.358094	0.362005
	0.716612	0.382864	0.549738	0.608406	0.43762	0.523013		Minimum		0.19	0.1998
	0.565384	0.137768	0.351576	1.41279	1.22636	1.31957		25% Percentile		0.2572	0.3105
	0.219902		0.219902	0.614924	0.300732	0.457828		Median		0.36	0.4081
	0.22642	0.278568	0.252494	0.66968	0.882184	0.775932		75% Percentile		0.4838	0.7569
	0.505722	0.479002	0.492362	1.4154	1.41409	1.41475		Maximum		0.8398	1.62
	0.448344	0.467528	0.457936	0.582332	0.375042	0.478687		Range		0.6498	1.42
	0.571834	0.634348	0.603091	1.16248	0.806568	0.984524
	0.427278	0.376752	0.402015	0.397206	0.41285	0.405028		Mean		0.3896	0.5525
	0.300536	0.300022	0.300279	1.32544	0.590154	0.957798		Std. Deviation		0.1734	0.3574
	0.308414	0.289746	0.29908	0.960406	0.540612	0.750509		Std. Error of Mean		0.03539	0.05054
	0.206164	0.185782	0.195973	1.28633	0.530184	0.908258
	0.166086	0.228088	0.197087	1.26938	1.50666	1.38802		Unpaired t test
	0.320746	0.320918	0.320832	0.455872	0.28248	0.369176		P value			0.0382
	0.282038	0.716216	0.499127	0.262514	0.267138	0.264826		P value summary			*
	0.285978	0.293514	0.289746	0.343182	0.280326	0.311754		Significantly different? (P < 0.05)			Yes
	0.312182	0.230828	0.271505	0.234938	0.206506	0.220722		One- or two-tailed P value?			Two-tailed
	0.428478	0.372814	0.400646	0.23254	0.167114	0.199827		t, df			t=2.111 df=72
	0.445604	0.340614	0.393109	0.221922	0.274844	0.248383
	0.443206	0.473008	0.458107	0.331366	0.282038	0.306702
	0.203252	0.176706	0.189979	0.212844	0.20839	0.210617
	0.370758	0.365962	0.36836	0.365278	0.278098	0.321688
	0.20565	0.240418	0.223034	0.303742	0.503666	0.403704
				0.324	0.302592	0.313296
				0.309676	0.33289	0.321283
				0.854136	0.95276	0.903448
				0.910564	1.01563	0.963096
				1.63516	1.60436	1.61976
				0.277648	0.25189	0.264769
				1.01037	1.0502	1.03029
				0.540644	0.431386	0.486015
				0.459304	0.46998	0.464642
				0.403892	0.340516	0.372204
				0.322214	0.340008	0.331111
				0.640622	0.71925	0.679936
				0.230878	0.246298	0.238588
				0.19326	0.273412	0.233336
				0.586396	0.601648	0.594022
				0.755004	0.615712	0.685358
				0.383388	0.43897	0.411179
				0.3395	0.393216	0.366358
				0.470488	0.508786	0.489637
				0.30798	0.322892	0.315436
				0.453034	0.52268	0.487857
				0.377966	0.30188	0.339923
				0.220372	0.200038	0.210205
				0.188854	0.222406	0.20563
				0.507134	0.585718	0.546426
				0.178686	0.283748	0.231217

## Sheet: Fig 1g
Fig. 1g
	Serum hRNase 1 (mg/ml)										GraphPad Prism program (version 8; Prism Software Inc., San Diego, USA)
	Basal-like	Basal-like	Mean (Basal-like)	Luminal A	Luminal A	Mean (Luminal A)	Luminal B	Luminal B	Mean (Luminal B)				Basal-like	Luminal A	Luminal B
	0.262514	0.267138	0.264826	0.923902	0.949976	0.936939	0.910564	1.01563	0.963096		Number of values		21	23	4
	0.608406	0.43762	0.523013	0.365916	0.358094	0.362005	1.63516	1.60436	1.61976
	1.41279	1.22636	1.31957	0.343182	0.280326	0.311754	0.540644	0.431386	0.486015		Minimum		0.2056	0.1998	0.2333
	0.614924	0.300732	0.457828	0.234938	0.206506	0.220722	0.19326	0.273412	0.233336		25% Percentile		0.3277	0.2648	0.2965
	1.4154	1.41409	1.41475	0.66968	0.882184	0.775932					Median		0.4879	0.3722	0.7246
	1.32544	0.590154	0.957798	0.582332	0.375042	0.478687					75% Percentile		0.7179	0.7759	1.456
	0.960406	0.540612	0.750509	1.16248	0.806568	0.984524					Maximum		1.415	1.03	1.62
	1.26938	1.50666	1.38802	0.397206	0.41285	0.405028					Range		1.209	0.8305	1.386
	0.455872	0.28248	0.369176	0.23254	0.167114	0.199827
	0.755004	0.615712	0.685358	0.221922	0.274844	0.248383					Mean		0.5871	0.4942	0.8256
	0.383388	0.43897	0.411179	0.212844	0.20839	0.210617					Std. Deviation		0.3781	0.2836	0.6098
	0.3395	0.393216	0.366358	1.28633	0.530184	0.908258					Std. Error of Mean		0.0825	0.05913	0.3049
	0.470488	0.508786	0.489637	0.303742	0.503666	0.403704
	0.30798	0.322892	0.315436	0.324	0.302592	0.313296					ANOVA summary
	0.453034	0.52268	0.487857	0.309676	0.33289	0.321283					F			1.555
	0.377966	0.30188	0.339923	0.854136	0.95276	0.903448					P value			0.2224
	0.220372	0.200038	0.210205	0.277648	0.25189	0.264769					P value summary			ns
	0.188854	0.222406	0.20563	1.01037	1.0502	1.03029					Significant diff. among means (P < 0.05)?			No
	0.507134	0.585718	0.546426	0.459304	0.46998	0.464642					R square			0.06463
	0.178686	0.283748	0.231217	0.403892	0.340516	0.372204
	0.586396	0.601648	0.594022	0.322214	0.340008	0.331111
				0.640622	0.71925	0.679936
				0.230878	0.246298	0.238588

## Sheet: Fig 1h
Fig. 1h
	CM hRNase 1 (ng/ml)						GraphPad Prism program (version 8; Prism Software Inc., San Diego, USA)
	Normal cell lines								Normal cell lines	Cancer Cell lines
	MCF-10A		3.41355	2.97945	3.133		Number of values		2	9
	MCF-12A		3.68221	3.55157	3.439
	Cancer Cell lines						Minimum		3.1753	1.4346
	BT-549		7.83249	8.15719	7.928		25% Percentile		3.1753	3.6378
	MDA-MB-231		5.47143	5.24061	5.517		Median		3.3665	7.9726
	MDA-MB-468		6.67583	5.4295	5.587		75% Percentile		3.5576	9.5588
	BT-20		9.91266	9.63616	9.159		Maximum		3.5576	85.321
	MCF7		1.57695	1.31384	1.413		Range		0.38226	83.887
	T-47D		11.4603	11.4849	5.7
	BT-474		9.66045	7.19812	7.814		Mean		3.3665	15.027
	SKBR3		1.92494	1.88487	1.788		Std. Deviation		0.2703	26.53
	KPL4 (outlier)		91.9361	78.7062			Std. Error of Mean		0.19113	8.8435
							Unpaired t test (KPL4 excluded)
							P value				0.0415
							P value summary				*
							Significantly different (P < 0.05)?				Yes
							One- or two-tailed P value?				Two-tailed
							t, df				t=2.136, df=28

## Sheet: Fig 1i
Fig. 1i

## Sheet: Fig 2b 2d
Fig. 2b
	Spheroids/10000 cells/well
		Primary spheres		Secondary spheres		Tertiary spheres
		MCF7-NEO	MCF7-R1	MCF7-NEO	MCF7-R1	MCF7-NEO	MCF7-R1
		227	312	212	344	227	313
		239	385	196	404	253	430
		222	296	332	381	273	441
	Spheroids/1000 cells
		Primary spheres		Secondary spheres		Tertiary spheres
		MCF7-NEO	MCF7-R1	MCF7-NEO	MCF7-R1	MCF7-NEO	MCF7-R1
		22.7	31.2	21.2	34.4	22.7	31.3
		23.9	38.5	19.6	40.4	25.3	43
		22.2	29.6	33.2	38.1	27.3	44.1
	Mean	22.9333	33.1	24.6667	37.6333	25.1	39.4667
	SEM	0.504425	2.73922	4.29159	1.7477	1.33167	4.09566
	p value		0.0217687		0.0488976		0.0289467
			*		*		*
Fig. 2d
	CD44+CD24- cell population
		Parental cells		Primary spheres		Tertiary spheres
		MCF7-NEO	MCF7-R1	MCF7-NEO	MCF7-R1	MCF7-NEO	MCF7-R1
		0.0078	0.0084	0.0446	0.0503	0.201	0.252
		0.0064	0.0071	0.0362	0.0404	0.258	0.306
		0.0079	0.0093	0.0332	0.0413	0.198	0.2768
	CD44+CD24- cells (realtive percentage % of MCF7-NEO)
		Parental cells		Primary spheres		Tertiary spheres
		MCF7-NEO	MCF7-R1	MCF7-NEO	MCF7-R1	MCF7-NEO	MCF7-R1
		100	107.69	100	112.78	100	125.37
		100	110.94	100	111.6	100	118.6
		100	117.722	100	124.398	100	139.798
	Mean	100	112.117	100	116.26	100	127.923
	SEM	0	2.95458	0	4.08423	0	6.25102
	p value		0.0148472		0.0163772		0.0111011
			*		*		*

## Sheet: Fig 2e 2h
Fig. 2e
			Spheroids/10000 cells/well
	BT-549-Ctrl		112	125	102
	BT-549-R1		192	187	210
	BT-549-R1-H12A		215	223	235
			Spheroids/1000 cells			Mean	SD	p value
	BT-549-Ctrl		11.2	12.5	10.2	11.3	1.15326
	BT-549-R1		19.2	18.7	21	19.6333	1.20968	0.000988606	***
	BT-549-R1-H12A		21.5	22.3	23.5	22.4333	1.00664	0.000228585	***
Fig. 2h
			Spheroids/10000 cells/well
	KPL4-sh-Ctrl		280	266	300
	KPL4-sh-R1#1		208	184	179
	KPL4-sh-R1#2		123	136	115
			Spheroids/1000 cells			Mean	SD	p value
	KPL4-sh-Ctrl		28	26.6	30	28.2	1.7088
	KPL4-sh-R1#1		20.8	18.4	17.9	19.0333	1.55027	0.00233687	**
	KPL4-sh-R1#2		12.3	13.6	11.5	12.4667	1.05987	0.000171594	***

## Sheet: Fig 2k
Fig. 2k
				Spheroids/5000 cells/well
	KPL4-sh-Ctrl + vector			171	157	160
	KPL4-sh-R1#2 + vector			62	51	72
	KPL4-sh-R1#2 + R1			121	117	138
				Spheroids/1000 cells			Mean	SD	p value
	KPL4-sh-Ctrl + vector			34.2	31.4	32	32.5333	1.47422
	KPL4-sh-R1#2 + vector			12.4	10.2	14.4	12.3333	2.10079	1
	KPL4-sh-R1#2 + R1			24.2	23.4	27.6	25.0667	2.2301	0.0019736	**

## Sheet: Fig 2l
Fig. 2l

[truncated: 61 more sheets: Fig 3a, Fig 3b, Fig 3c, Fig 3d, Fig 3e, Fig 3f, Fig 3g, Fig 3h, Fig 3i-3k, Fig 4b, Fig 4c 4d, Fig 4f, Fig 4g, Fig 5a, Fig 5b 5c, Fig 5d 5e, Fig 5f-h, Fig 6a 6c 6e, Fig 6g 6i 6j, Suppl Fig 4a …]
